# Supplementary material for: Altered MCF2L-AS1 expression and correlation with the prognosis of diabetic nephropathy
Source: Exp Biol Med (Maywood). 2026 Jan 22;250:10771. doi: 10.3389/ebm.2025.10771 (PMC12872579; doi:10.3389/ebm.2025.10771)
Supplement: Supplementary file 1 [file Table1.xlsx]

## Sheet: GO
Category	ID	Name	Source	p-value	q-value Bonferroni	q-value FDR B&H	q-value FDR B&Y	Hit Count in Query List	Hit Count in Genome	Hit in Query List
GO: Molecular Function	GO:0000977	RNA polymerase II transcription regulatory region sequence-specific DNA binding		6.258e-06	0.0006321	0.0003317	0.001724	7	1459	BCOR,HES1,ZBED4,CREB3L4,ZNF143,ZNF184,BACH1
GO: Molecular Function	GO:0000976	transcription cis-regulatory region binding		9.985e-06	0.001009	0.0003317	0.001724	7	1565	BCOR,HES1,ZBED4,CREB3L4,ZNF143,ZNF184,BACH1
GO: Molecular Function	GO:0001067	transcription regulatory region nucleic acid binding		1.02e-05	0.00103	0.0003317	0.001724	7	1570	BCOR,HES1,ZBED4,CREB3L4,ZNF143,ZNF184,BACH1
GO: Molecular Function	GO:1990837	sequence-specific double-stranded DNA binding		1.314e-05	0.001327	0.0003317	0.001724	7	1631	BCOR,HES1,ZBED4,CREB3L4,ZNF143,ZNF184,BACH1
GO: Molecular Function	GO:0003690	double-stranded DNA binding		2.008e-05	0.002028	0.000347	0.001804	7	1739	BCOR,HES1,ZBED4,CREB3L4,ZNF143,ZNF184,BACH1
GO: Molecular Function	GO:0043565	sequence-specific DNA binding		2.062e-05	0.002082	0.000347	0.001804	7	1746	BCOR,HES1,ZBED4,CREB3L4,ZNF143,ZNF184,BACH1
GO: Molecular Function	GO:0000981	DNA-binding transcription factor activity, RNA polymerase II-specific		7.883e-05	0.007961	0.001137	0.005911	6	1412	HES1,ZBED4,CREB3L4,ZNF143,ZNF184,BACH1
GO: Molecular Function	GO:0003700	DNA-binding transcription factor activity		0.0001115	0.01126	0.001408	0.007317	6	1502	HES1,ZBED4,CREB3L4,ZNF143,ZNF184,BACH1
GO: Molecular Function	GO:0001228	DNA-binding transcription activator activity, RNA polymerase II-specific		0.0002532	0.02557	0.002664	0.01384	4	560	ZBED4,CREB3L4,ZNF143,BACH1
GO: Molecular Function	GO:0001216	DNA-binding transcription activator activity		0.0002637	0.02664	0.002664	0.01384	4	566	ZBED4,CREB3L4,ZNF143,BACH1
GO: Molecular Function	GO:0000978	RNA polymerase II cis-regulatory region sequence-specific DNA binding		0.0005096	0.05147	0.003794	0.01972	5	1244	HES1,CREB3L4,ZNF143,ZNF184,BACH1
GO: Molecular Function	GO:0000987	cis-regulatory region sequence-specific DNA binding		0.0005628	0.05684	0.003794	0.01972	5	1271	HES1,CREB3L4,ZNF143,ZNF184,BACH1
GO: Molecular Function	GO:0004133	glycogen debranching enzyme activity		0.000601	0.0607	0.003794	0.01972	1	1	AGL
GO: Molecular Function	GO:0004135	amylo-alpha-1,6-glucosidase activity		0.000601	0.0607	0.003794	0.01972	1	1	AGL
GO: Molecular Function	GO:0004134	4-alpha-glucanotransferase activity		0.000601	0.0607	0.003794	0.01972	1	1	AGL
GO: Molecular Function	GO:0071820	N-box binding		0.000601	0.0607	0.003794	0.01972	1	1	HES1
GO: Molecular Function	GO:0003682	chromatin binding		0.0007262	0.07334	0.004314	0.02242	4	739	HES1,CHD1,ZNF143,SETDB1
GO: Molecular Function	GO:0043398	HLH domain binding		0.002402	0.2426	0.01348	0.07004	1	4	HES1
GO: Molecular Function	GO:0140949	histone H3K9 trimethyltransferase activity		0.003001	0.3032	0.01516	0.07878	1	5	SETDB1
GO: Molecular Function	GO:0030156	benzodiazepine receptor binding		0.003001	0.3032	0.01516	0.07878	1	5	RIMBP3
GO: Molecular Function	GO:0042826	histone deacetylase binding		0.003385	0.3419	0.01628	0.08461	2	147	BCOR,HES1
GO: Molecular Function	GO:0090599	alpha-glucosidase activity		0.0042	0.4242	0.01928	0.1002	1	7	AGL
GO: Molecular Function	GO:0140948	histone H3K9 monomethyltransferase activity		0.004798	0.4846	0.02107	0.1095	1	8	SETDB1
GO: Molecular Function	GO:0140947	histone H3K9me2 methyltransferase activity		0.005995	0.6055	0.02523	0.1311	1	10	SETDB1
GO: Molecular Function	GO:0140030	modification-dependent protein binding		0.00653	0.6596	0.02638	0.1371	2	206	CHD1,AGL
GO: Molecular Function	GO:0046974	histone H3K9 methyltransferase activity		0.007787	0.7865	0.03025	0.1572	1	13	SETDB1
GO: Molecular Function	GO:0015926	glucosidase activity		0.00898	0.907	0.03359	0.1746	1	15	AGL
GO: Molecular Function	GO:0008432	JUN kinase binding		0.01017	1	0.03542	0.1841	1	17	HES1
GO: Molecular Function	GO:0005545	1-phosphatidylinositol binding		0.01017	1	0.03542	0.1841	1	17	EEA1
GO: Molecular Function	GO:0030742	GTP-dependent protein binding		0.01433	1	0.04691	0.2438	1	24	EEA1
GO: Molecular Function	GO:0008270	zinc ion binding		0.0144	1	0.04691	0.2438	3	891	ZNF184,EEA1,SETDB1
GO: Molecular Function	GO:0001227	DNA-binding transcription repressor activity, RNA polymerase II-specific		0.0152	1	0.04796	0.2493	2	320	HES1,BACH1
GO: Molecular Function	GO:0001217	DNA-binding transcription repressor activity		0.01574	1	0.04818	0.2504	2	326	HES1,BACH1
GO: Biological Process	GO:0061105	regulation of stomach neuroendocrine cell differentiation		0.0005818	0.3369	0.04206	0.2919	1	1	HES1
GO: Biological Process	GO:0061106	negative regulation of stomach neuroendocrine cell differentiation		0.0005818	0.3369	0.04206	0.2919	1	1	HES1
GO: Biological Process	GO:1905934	negative regulation of cell fate determination		0.0005818	0.3369	0.04206	0.2919	1	1	HES1
GO: Biological Process	GO:0045944	positive regulation of transcription by RNA polymerase II		0.0007322	0.4239	0.04206	0.2919	5	1390	HES1,ZBED4,CREB3L4,ZNF143,BACH1
GO: Biological Process	GO:0061102	stomach neuroendocrine cell differentiation		0.001163	0.6735	0.04206	0.2919	1	2	HES1
GO: Biological Process	GO:0070171	negative regulation of tooth mineralization		0.001163	0.6735	0.04206	0.2919	1	2	BCOR
GO: Biological Process	GO:1905933	regulation of cell fate determination		0.001163	0.6735	0.04206	0.2919	1	2	HES1
GO: Biological Process	GO:0072071	kidney interstitial fibroblast differentiation		0.001163	0.6735	0.04206	0.2919	1	2	HES1
GO: Biological Process	GO:0072141	renal interstitial fibroblast development		0.001163	0.6735	0.04206	0.2919	1	2	HES1
GO: Biological Process	GO:0045977	positive regulation of mitotic cell cycle, embryonic		0.001163	0.6735	0.04206	0.2919	1	2	HES1
GO: Biological Process	GO:0051851	modulation by host of symbiont process		0.001235	0.7148	0.04206	0.2919	2	91	CHD1,EEA1
GO: Biological Process	GO:0045168	cell-cell signaling involved in cell fate commitment		0.001744	1	0.04206	0.2919	1	3	HES1
GO: Biological Process	GO:0021870	Cajal-Retzius cell differentiation		0.001744	1	0.04206	0.2919	1	3	HES1
GO: Biological Process	GO:0021558	trochlear nerve development		0.001744	1	0.04206	0.2919	1	3	HES1
GO: Biological Process	GO:2000974	negative regulation of pro-B cell differentiation		0.001744	1	0.04206	0.2919	1	3	HES1
GO: Biological Process	GO:0046331	lateral inhibition		0.001744	1	0.04206	0.2919	1	3	HES1
GO: Biological Process	GO:2000227	negative regulation of pancreatic A cell differentiation		0.001744	1	0.04206	0.2919	1	3	HES1
GO: Biological Process	GO:2000226	regulation of pancreatic A cell differentiation		0.001744	1	0.04206	0.2919	1	3	HES1
GO: Biological Process	GO:1902870	negative regulation of amacrine cell differentiation		0.002325	1	0.04206	0.2919	1	4	HES1
GO: Biological Process	GO:1905457	negative regulation of lymphoid progenitor cell differentiation		0.002325	1	0.04206	0.2919	1	4	HES1
GO: Biological Process	GO:0035910	ascending aorta morphogenesis		0.002325	1	0.04206	0.2919	1	4	HES1
GO: Biological Process	GO:0072049	comma-shaped body morphogenesis		0.002325	1	0.04206	0.2919	1	4	HES1
GO: Biological Process	GO:0021555	midbrain-hindbrain boundary morphogenesis		0.002325	1	0.04206	0.2919	1	4	HES1
GO: Biological Process	GO:1905382	positive regulation of snRNA transcription by RNA polymerase II		0.002325	1	0.04206	0.2919	1	4	ZNF143
GO: Biological Process	GO:2000978	negative regulation of forebrain neuron differentiation		0.002325	1	0.04206	0.2919	1	4	HES1
GO: Biological Process	GO:0000122	negative regulation of transcription by RNA polymerase II		0.002404	1	0.04206	0.2919	4	1053	BCOR,HES1,BACH1,SETDB1
GO: Biological Process	GO:0045893	positive regulation of DNA-templated transcription		0.002507	1	0.04206	0.2919	5	1824	HES1,ZBED4,CREB3L4,ZNF143,BACH1
GO: Biological Process	GO:1902680	positive regulation of RNA biosynthetic process		0.002525	1	0.04206	0.2919	5	1827	HES1,ZBED4,CREB3L4,ZNF143,BACH1
GO: Biological Process	GO:0051702	biological process involved in interaction with symbiont		0.002688	1	0.04206	0.2919	2	135	CHD1,EEA1
GO: Biological Process	GO:0035905	ascending aorta development		0.002906	1	0.04206	0.2919	1	5	HES1
GO: Biological Process	GO:0060164	regulation of timing of neuron differentiation		0.002906	1	0.04206	0.2919	1	5	HES1
GO: Biological Process	GO:0065001	specification of axis polarity		0.002906	1	0.04206	0.2919	1	5	BCOR
GO: Biological Process	GO:0009794	regulation of mitotic cell cycle, embryonic		0.002906	1	0.04206	0.2919	1	5	HES1
GO: Biological Process	GO:0021557	oculomotor nerve development		0.002906	1	0.04206	0.2919	1	5	HES1
GO: Biological Process	GO:1905380	regulation of snRNA transcription by RNA polymerase II		0.002906	1	0.04206	0.2919	1	5	ZNF143
GO: Biological Process	GO:0045608	negative regulation of inner ear auditory receptor cell differentiation		0.002906	1	0.04206	0.2919	1	5	HES1
GO: Biological Process	GO:0045632	negative regulation of mechanoreceptor differentiation		0.002906	1	0.04206	0.2919	1	5	HES1
GO: Biological Process	GO:2000981	negative regulation of inner ear receptor cell differentiation		0.002906	1	0.04206	0.2919	1	5	HES1
GO: Biological Process	GO:0062094	stomach development		0.002906	1	0.04206	0.2919	1	5	HES1
GO: Biological Process	GO:0045448	mitotic cell cycle, embryonic		0.002906	1	0.04206	0.2919	1	5	HES1
GO: Biological Process	GO:0002085	inhibition of neuroepithelial cell differentiation		0.003486	1	0.04587	0.3183	1	6	HES1
GO: Biological Process	GO:0072050	S-shaped body morphogenesis		0.003486	1	0.04587	0.3183	1	6	HES1
GO: Biological Process	GO:0016189	synaptic vesicle to endosome fusion		0.003486	1	0.04587	0.3183	1	6	EEA1
GO: Biological Process	GO:2000977	regulation of forebrain neuron differentiation		0.003486	1	0.04587	0.3183	1	6	HES1
GO: Cellular Component	GO:0000785	chromatin		7.94e-05	0.004526	0.002933	0.01358	6	1480	HES1,ZBED4,CHD1,CREB3L4,ZNF143,BACH1
GO: Cellular Component	GO:0032993	protein-DNA complex		0.0001029	0.005867	0.002933	0.01358	6	1550	HES1,ZBED4,CHD1,CREB3L4,ZNF143,BACH1
GO: Cellular Component	GO:0043033	isoamylase complex		0.0005741	0.03272	0.006544	0.03029	1	1	AGL
GO: Cellular Component	GO:0140261	BCOR complex		0.0005741	0.03272	0.006544	0.03029	1	1	BCOR
GO: Cellular Component	GO:0005969	serine-pyruvate aminotransferase complex		0.0005741	0.03272	0.006544	0.03029	1	1	EEA1
GO: Cellular Component	GO:0044308	axonal spine		0.002294	0.1308	0.0218	0.1009	1	4	EEA1
GO: Cellular Component	GO:0098842	postsynaptic early endosome		0.004012	0.2287	0.03267	0.1512	1	7	EEA1

## Sheet: BP
Category	ID	Name	Source	p-value	q-value Bonferroni	q-value FDR B&H	q-value FDR B&Y	Hit Count in Query List	Hit Count in Genome	Hit in Query List
GO: Biological Process	GO:0045944	positive regulation of transcription by RNA polymerase II		0.0007322	0.4239	0.04206	0.2919	5	1390	HES1,ZBED4,CREB3L4,ZNF143,BACH1
GO: Biological Process	GO:0045893	positive regulation of DNA-templated transcription		0.002507	1	0.04206	0.2919	5	1824	HES1,ZBED4,CREB3L4,ZNF143,BACH1
GO: Biological Process	GO:1902680	positive regulation of RNA biosynthetic process		0.002525	1	0.04206	0.2919	5	1827	HES1,ZBED4,CREB3L4,ZNF143,BACH1
GO: Biological Process	GO:0000122	negative regulation of transcription by RNA polymerase II		0.002404	1	0.04206	0.2919	4	1053	BCOR,HES1,BACH1,SETDB1
GO: Biological Process	GO:0051851	modulation by host of symbiont process		0.001235	0.7148	0.04206	0.2919	2	91	CHD1,EEA1
GO: Biological Process	GO:0051702	biological process involved in interaction with symbiont		0.002688	1	0.04206	0.2919	2	135	CHD1,EEA1
GO: Biological Process	GO:0061105	regulation of stomach neuroendocrine cell differentiation		0.0005818	0.3369	0.04206	0.2919	1	1	HES1
GO: Biological Process	GO:0061106	negative regulation of stomach neuroendocrine cell differentiation		0.0005818	0.3369	0.04206	0.2919	1	1	HES1
GO: Biological Process	GO:1905934	negative regulation of cell fate determination		0.0005818	0.3369	0.04206	0.2919	1	1	HES1
GO: Biological Process	GO:0061102	stomach neuroendocrine cell differentiation		0.001163	0.6735	0.04206	0.2919	1	2	HES1
GO: Biological Process	GO:0070171	negative regulation of tooth mineralization		0.001163	0.6735	0.04206	0.2919	1	2	BCOR
GO: Biological Process	GO:1905933	regulation of cell fate determination		0.001163	0.6735	0.04206	0.2919	1	2	HES1
GO: Biological Process	GO:0072071	kidney interstitial fibroblast differentiation		0.001163	0.6735	0.04206	0.2919	1	2	HES1
GO: Biological Process	GO:0072141	renal interstitial fibroblast development		0.001163	0.6735	0.04206	0.2919	1	2	HES1
GO: Biological Process	GO:0045977	positive regulation of mitotic cell cycle, embryonic		0.001163	0.6735	0.04206	0.2919	1	2	HES1
GO: Biological Process	GO:0045168	cell-cell signaling involved in cell fate commitment		0.001744	1	0.04206	0.2919	1	3	HES1
GO: Biological Process	GO:0021870	Cajal-Retzius cell differentiation		0.001744	1	0.04206	0.2919	1	3	HES1
GO: Biological Process	GO:0021558	trochlear nerve development		0.001744	1	0.04206	0.2919	1	3	HES1
GO: Biological Process	GO:2000974	negative regulation of pro-B cell differentiation		0.001744	1	0.04206	0.2919	1	3	HES1
GO: Biological Process	GO:0046331	lateral inhibition		0.001744	1	0.04206	0.2919	1	3	HES1
GO: Biological Process	GO:2000227	negative regulation of pancreatic A cell differentiation		0.001744	1	0.04206	0.2919	1	3	HES1
GO: Biological Process	GO:2000226	regulation of pancreatic A cell differentiation		0.001744	1	0.04206	0.2919	1	3	HES1
GO: Biological Process	GO:1902870	negative regulation of amacrine cell differentiation		0.002325	1	0.04206	0.2919	1	4	HES1
GO: Biological Process	GO:1905457	negative regulation of lymphoid progenitor cell differentiation		0.002325	1	0.04206	0.2919	1	4	HES1
GO: Biological Process	GO:0035910	ascending aorta morphogenesis		0.002325	1	0.04206	0.2919	1	4	HES1
GO: Biological Process	GO:0072049	comma-shaped body morphogenesis		0.002325	1	0.04206	0.2919	1	4	HES1
GO: Biological Process	GO:0021555	midbrain-hindbrain boundary morphogenesis		0.002325	1	0.04206	0.2919	1	4	HES1
GO: Biological Process	GO:1905382	positive regulation of snRNA transcription by RNA polymerase II		0.002325	1	0.04206	0.2919	1	4	ZNF143
GO: Biological Process	GO:2000978	negative regulation of forebrain neuron differentiation		0.002325	1	0.04206	0.2919	1	4	HES1
GO: Biological Process	GO:0035905	ascending aorta development		0.002906	1	0.04206	0.2919	1	5	HES1
GO: Biological Process	GO:0060164	regulation of timing of neuron differentiation		0.002906	1	0.04206	0.2919	1	5	HES1
GO: Biological Process	GO:0065001	specification of axis polarity		0.002906	1	0.04206	0.2919	1	5	BCOR
GO: Biological Process	GO:0009794	regulation of mitotic cell cycle, embryonic		0.002906	1	0.04206	0.2919	1	5	HES1
GO: Biological Process	GO:0021557	oculomotor nerve development		0.002906	1	0.04206	0.2919	1	5	HES1
GO: Biological Process	GO:1905380	regulation of snRNA transcription by RNA polymerase II		0.002906	1	0.04206	0.2919	1	5	ZNF143
GO: Biological Process	GO:0045608	negative regulation of inner ear auditory receptor cell differentiation		0.002906	1	0.04206	0.2919	1	5	HES1
GO: Biological Process	GO:0045632	negative regulation of mechanoreceptor differentiation		0.002906	1	0.04206	0.2919	1	5	HES1
GO: Biological Process	GO:2000981	negative regulation of inner ear receptor cell differentiation		0.002906	1	0.04206	0.2919	1	5	HES1
GO: Biological Process	GO:0062094	stomach development		0.002906	1	0.04206	0.2919	1	5	HES1
GO: Biological Process	GO:0045448	mitotic cell cycle, embryonic		0.002906	1	0.04206	0.2919	1	5	HES1
GO: Biological Process	GO:0002085	inhibition of neuroepithelial cell differentiation		0.003486	1	0.04587	0.3183	1	6	HES1
GO: Biological Process	GO:0072050	S-shaped body morphogenesis		0.003486	1	0.04587	0.3183	1	6	HES1
GO: Biological Process	GO:0016189	synaptic vesicle to endosome fusion		0.003486	1	0.04587	0.3183	1	6	EEA1
GO: Biological Process	GO:2000977	regulation of forebrain neuron differentiation		0.003486	1	0.04587	0.3183	1	6	HES1

## Sheet: MF
Category	ID	Name	Source	p-value	q-value Bonferroni	q-value FDR B&H	q-value FDR B&Y	Hit Count in Query List	Hit Count in Genome	Hit in Query List
GO: Molecular Function	GO:0000977	RNA polymerase II transcription regulatory region sequence-specific DNA binding		6.258e-06	0.0006321	0.0003317	0.001724	7	1459	BCOR,HES1,ZBED4,CREB3L4,ZNF143,ZNF184,BACH1
GO: Molecular Function	GO:0000976	transcription cis-regulatory region binding		9.985e-06	0.001009	0.0003317	0.001724	7	1565	BCOR,HES1,ZBED4,CREB3L4,ZNF143,ZNF184,BACH1
GO: Molecular Function	GO:0001067	transcription regulatory region nucleic acid binding		1.02e-05	0.00103	0.0003317	0.001724	7	1570	BCOR,HES1,ZBED4,CREB3L4,ZNF143,ZNF184,BACH1
GO: Molecular Function	GO:1990837	sequence-specific double-stranded DNA binding		1.314e-05	0.001327	0.0003317	0.001724	7	1631	BCOR,HES1,ZBED4,CREB3L4,ZNF143,ZNF184,BACH1
GO: Molecular Function	GO:0003690	double-stranded DNA binding		2.008e-05	0.002028	0.000347	0.001804	7	1739	BCOR,HES1,ZBED4,CREB3L4,ZNF143,ZNF184,BACH1
GO: Molecular Function	GO:0043565	sequence-specific DNA binding		2.062e-05	0.002082	0.000347	0.001804	7	1746	BCOR,HES1,ZBED4,CREB3L4,ZNF143,ZNF184,BACH1
GO: Molecular Function	GO:0000981	DNA-binding transcription factor activity, RNA polymerase II-specific		7.883e-05	0.007961	0.001137	0.005911	6	1412	HES1,ZBED4,CREB3L4,ZNF143,ZNF184,BACH1
GO: Molecular Function	GO:0003700	DNA-binding transcription factor activity		0.0001115	0.01126	0.001408	0.007317	6	1502	HES1,ZBED4,CREB3L4,ZNF143,ZNF184,BACH1
GO: Molecular Function	GO:0000978	RNA polymerase II cis-regulatory region sequence-specific DNA binding		0.0005096	0.05147	0.003794	0.01972	5	1244	HES1,CREB3L4,ZNF143,ZNF184,BACH1
GO: Molecular Function	GO:0000987	cis-regulatory region sequence-specific DNA binding		0.0005628	0.05684	0.003794	0.01972	5	1271	HES1,CREB3L4,ZNF143,ZNF184,BACH1
GO: Molecular Function	GO:0001228	DNA-binding transcription activator activity, RNA polymerase II-specific		0.0002532	0.02557	0.002664	0.01384	4	560	ZBED4,CREB3L4,ZNF143,BACH1
GO: Molecular Function	GO:0001216	DNA-binding transcription activator activity		0.0002637	0.02664	0.002664	0.01384	4	566	ZBED4,CREB3L4,ZNF143,BACH1
GO: Molecular Function	GO:0003682	chromatin binding		0.0007262	0.07334	0.004314	0.02242	4	739	HES1,CHD1,ZNF143,SETDB1
GO: Molecular Function	GO:0008270	zinc ion binding		0.0144	1	0.04691	0.2438	3	891	ZNF184,EEA1,SETDB1
GO: Molecular Function	GO:0042826	histone deacetylase binding		0.003385	0.3419	0.01628	0.08461	2	147	BCOR,HES1
GO: Molecular Function	GO:0140030	modification-dependent protein binding		0.00653	0.6596	0.02638	0.1371	2	206	CHD1,AGL
GO: Molecular Function	GO:0001227	DNA-binding transcription repressor activity, RNA polymerase II-specific		0.0152	1	0.04796	0.2493	2	320	HES1,BACH1
GO: Molecular Function	GO:0001217	DNA-binding transcription repressor activity		0.01574	1	0.04818	0.2504	2	326	HES1,BACH1
GO: Molecular Function	GO:0004133	glycogen debranching enzyme activity		0.000601	0.0607	0.003794	0.01972	1	1	AGL
GO: Molecular Function	GO:0004135	amylo-alpha-1,6-glucosidase activity		0.000601	0.0607	0.003794	0.01972	1	1	AGL
GO: Molecular Function	GO:0004134	4-alpha-glucanotransferase activity		0.000601	0.0607	0.003794	0.01972	1	1	AGL
GO: Molecular Function	GO:0071820	N-box binding		0.000601	0.0607	0.003794	0.01972	1	1	HES1
GO: Molecular Function	GO:0043398	HLH domain binding		0.002402	0.2426	0.01348	0.07004	1	4	HES1
GO: Molecular Function	GO:0140949	histone H3K9 trimethyltransferase activity		0.003001	0.3032	0.01516	0.07878	1	5	SETDB1
GO: Molecular Function	GO:0030156	benzodiazepine receptor binding		0.003001	0.3032	0.01516	0.07878	1	5	RIMBP3
GO: Molecular Function	GO:0090599	alpha-glucosidase activity		0.0042	0.4242	0.01928	0.1002	1	7	AGL
GO: Molecular Function	GO:0140948	histone H3K9 monomethyltransferase activity		0.004798	0.4846	0.02107	0.1095	1	8	SETDB1
GO: Molecular Function	GO:0140947	histone H3K9me2 methyltransferase activity		0.005995	0.6055	0.02523	0.1311	1	10	SETDB1
GO: Molecular Function	GO:0046974	histone H3K9 methyltransferase activity		0.007787	0.7865	0.03025	0.1572	1	13	SETDB1
GO: Molecular Function	GO:0015926	glucosidase activity		0.00898	0.907	0.03359	0.1746	1	15	AGL
GO: Molecular Function	GO:0008432	JUN kinase binding		0.01017	1	0.03542	0.1841	1	17	HES1
GO: Molecular Function	GO:0005545	1-phosphatidylinositol binding		0.01017	1	0.03542	0.1841	1	17	EEA1
GO: Molecular Function	GO:0030742	GTP-dependent protein binding		0.01433	1	0.04691	0.2438	1	24	EEA1

## Sheet: CC
Category	ID	Name	Source	p-value	q-value Bonferroni	q-value FDR B&H	q-value FDR B&Y	Hit Count in Query List	Hit Count in Genome	Hit in Query List
GO: Cellular Component	GO:0000785	chromatin		7.94e-05	0.004526	0.002933	0.01358	6	1480	HES1,ZBED4,CHD1,CREB3L4,ZNF143,BACH1
GO: Cellular Component	GO:0032993	protein-DNA complex		0.0001029	0.005867	0.002933	0.01358	6	1550	HES1,ZBED4,CHD1,CREB3L4,ZNF143,BACH1
GO: Cellular Component	GO:0043033	isoamylase complex		0.0005741	0.03272	0.006544	0.03029	1	1	AGL
GO: Cellular Component	GO:0140261	BCOR complex		0.0005741	0.03272	0.006544	0.03029	1	1	BCOR
GO: Cellular Component	GO:0005969	serine-pyruvate aminotransferase complex		0.0005741	0.03272	0.006544	0.03029	1	1	EEA1
GO: Cellular Component	GO:0044308	axonal spine		0.002294	0.1308	0.0218	0.1009	1	4	EEA1
GO: Cellular Component	GO:0098842	postsynaptic early endosome		0.004012	0.2287	0.03267	0.1512	1	7	EEA1
